# Supplementary material for: Recovery of Biologically Active Compounds from Stinging Nettle Leaves Part II: Processing of Exhausted Plant Material after Supercritical Fluid Extraction
Source: Foods. 2023 Feb 14;12(4):809. doi: 10.3390/foods12040809 (PMC9957156; doi:10.3390/foods12040809)
Supplement: Supplementary file 1 [file foods-12-00809-s001.zip]

Archive with 1 entries (1 files):
- foods-2170406-supplementary.pdf
